# Supplementary material for: Revealing transcriptomic responses in Escherichia coli during early antibiotic exposure
Source: mSystems. 2026 Mar 10;11(4):e01584-25. doi: 10.1128/msystems.01584-25 (PMC13098195; doi:10.1128/msystems.01584-25)
Supplement: Table S1 — iModulon table. [file msystems.01584-25-s0002.csv]

	regulator	pvalue	qvalue	precision	recall	f1score	TP	regulon_size	imodulon_size	n_regs	pilot_exp_var	category	explained_variance	phase
SSW SNPs									137		0.0030901794177796704	ALE Effects	0.0037796022895516534	Primary
Fur-1	Fur	1.6854962287115886e-44	5.393587931877084e-43	0.8205128205128205	0.25	0.38323353293413176	32.0	128.0	39	1.0	0.021712421029323248	Metal Homeostasis	0.018648144341353645	Primary
Crp-2									52		0.00238742658663027	Carbon Metabolism	0.013844935110920664	Tertiary
Membrane									23		0.0001593887414045314	Envelope Stress	0.0031528134035464506	Primary
RpoH	RpoH	1.8088432465554689e-41	5.24564541501086e-40	0.8157894736842105	0.2198581560283688	0.34636871508379885	31.0	141.0	38	1.0	0.009605613362127619	Temperature Shock	0.009123812449196689	Primary,Tertiary
YieP	YieP	2.1429143111186313e-17	3.214371466677947e-16	0.6	1.0	0.7499999999999999	6.0	6.0	10	1.0	0.00047517918922224123	Envelope Stress	0.0010085729396053233	Primary,Tertiary
NtrC-1	NtrC	1.6024862086427164e-16	2.4037293129640745e-15	1.0	0.16	0.2758620689655173	8.0	50.0	8	1.0	0.006703832388107123	Nitrogen Metabolism	0.0024010559787955854	Primary,Tertiary
Zur	Zur	1.867378101701358e-18	3.54801839323258e-17	0.4375	1.0	0.6086956521739131	7.0	7.0	16	1.0	0.00013608927437525065	Metal Homeostasis	0.006367398961487858	Non-responsive
Osmoprotectant									3		0.000606220385370948	Envelope Stress	0.004981508780650068	Primary
histidine	His-tRNA	0.0	0.0	1.0	1.0	1.0	8.0	8.0	8	1.0	0.0006546864663128371	Amino Acid Metabolism	0.003626221436045074	Tertiary
csp									10		0.09141407834216864	Temperature Shock	0.023798757236594303	Non-responsive
Biofilm	BluR	0.0	0.0	1.0	1.0	1.0	4.0	4.0	4	1.0	0.000832735947956853	Extracellular Structures	0.0038541587352843854	Primary,Tertiary
Fur-2	Fur	3.5874111146659595e-29	1.076223334399788e-27	0.7586206896551724	0.171875	0.2802547770700637	22.0	128.0	29	1.0	0.018887390609584442	Metal Homeostasis	0.008924364510768612	Primary,Tertiary
ArcA-2	ArcA	3.576543958460182e-13	1.18025950629186e-11	0.6842105263157895	0.05627705627705628	0.10400000000000001	13.0	231.0	19	1.0	0.02278937110511159	Energy Metabolism	0.010884322944044067	Primary,Secondary
PAL 10 Del	YheO/PaaX	5.669540354199824e-11	6.47032030336532e-06	0.08620689655172414	0.45454545454545453	0.14492753623188406	10.0	22.0	116	2.0	0.001099208896718551	Uncharacterized	0.0029808474033486965	Primary
Unchar_1									59		0.04697176692980809	Uncharacterized	0.00905146128481571	Non-responsive
QseB	QseB	1.2928002242492355e-19	1.163520201824312e-18	1.0	0.5833333333333334	0.7368421052631579	7.0	12.0	7	1.0	0.0008396883139630829	Extracellular Structures	0.003209204911552299	Primary
Fnr-2	Fnr	2.2206082018520538e-14	1.0880980189075065e-12	0.5	0.06896551724137931	0.1212121212121212	22.0	319.0	44	1.0	0.0031121503337641077	Energy Metabolism	0.014084510478300172	Secondary
FecI	FecI	4.466445685614422e-16	6.699668528421633e-15	0.8333333333333334	1.0	0.9090909090909091	5.0	5.0	6	1.0	0.0008719421430353202	Metal Homeostasis	0.001443099353610755	Primary,Tertiary
FlhDC-2	FlhDC	4.4790660327259255e-64	1.6572544321085924e-62	0.9024390243902439	0.4567901234567901	0.6065573770491803	37.0	81.0	41	1.0	0.04302814729222071	Extracellular Structures	0.049867420037394194	Primary
SG_4									5		0.001737190900724439	Carbon Metabolism	0.00260367939197248	Primary
RpoE	RpoE	4.130384270925154e-09	1.1978114385682946e-07	0.6363636363636364	0.05555555555555555	0.10218978102189781	7.0	126.0	11	1.0	0.0015911881356936997	Temperature Shock	0.005553637994493377	Primary
gcvB	gcvB	1.0584022055671323e-08	1.270082646680559e-07	0.8333333333333334	0.0625	0.11627906976744186	5.0	80.0	6	1.0	0.00525135763243556	Amino Acid Metabolism	0.005373902041298284	Primary,Tertiary
MalT	MalT	6.140341237863985e-26	9.824545980582376e-25	0.9	0.9	0.9	9.0	10.0	10	1.0	0.0366839593156667	Carbon Metabolism	0.01156053453266781	Primary
GcvA	GcvA	1.1415031316401523e-09	1.0273528184761371e-08	0.75	0.75	0.75	3.0	4.0	4	1.0	0.012130499662152516	Amino Acid Metabolism	0.004119331781494595	Primary
Unchar_2									14		0.11206732112152817	Uncharacterized	0.019749052744897466	Non-responsive
Unchar_3									38		8.270000161347824e-05	Uncharacterized	0.00422490976157619	Non-responsive
Fnr-1	Fnr	4.558429353354416e-17	2.005708915475943e-15	0.5098039215686274	0.08150470219435736	0.14054054054054055	26.0	319.0	51	1.0	0.00391323176642866	Energy Metabolism	0.009325087863182202	Secondary
GntR	GntR	2.7777814795533613e-25	4.7222285152407145e-24	0.6666666666666666	0.8333333333333334	0.7407407407407408	10.0	12.0	15	1.0	0.00022414800880110608	Carbon Metabolism	0.0011403472944531146	Primary,Tertiary
crp KO									19		0.006041014469625905	Carbon Metabolism	0.008701744702445335	Tertiary
Rcs-2	RcsAB	4.858844791328048e-19	5.344729270460853e-18	0.3225806451612903	0.625	0.425531914893617	10.0	16.0	31	1.0	0.002060070448005491	Envelope Stress	0.004889966363843978	Primary,Tertiary
YgeV									13		0.0007937293489955755	Carbon Metabolism	0.004279882371679089	Primary
BetI	BetI	4.767941191085786e-10	2.1932529478994614e-08	0.18181818181818182	1.0	0.3076923076923077	4.0	4.0	22	1.0	0.000977414474434779	Uncharacterized	0.0017018461123233797	Primary
Unchar_4									2		0.00015517053881086706	Uncharacterized	0.0005924872724014651	Non-responsive
Cbl	Cbl	1.2295493673779257e-24	2.2131888612802664e-23	0.6428571428571429	1.0	0.782608695652174	9.0	9.0	14	1.0	2.183504535935299e-05	Amino Acid Metabolism	0.0019957144053638354	Non-responsive
Resistance									49		0.0014822528635018983	Envelope Stress	0.005345021766564262	Tertiary
Unchar_5									11		0.0002603193106820445	Uncharacterized	0.0008051204544274881	Non-responsive
RpoS	RpoS	6.698014537716249e-26	4.822570467155699e-24	0.3939393939393939	0.1580547112462006	0.22559652928416482	52.0	329.0	132	1.0	0.051618929292604365	Global Stress	0.07287602410362337	Primary,Tertiary
GlcC	GlcC	7.143047703744083e-19	6.428742933369675e-18	1.0	0.8571428571428571	0.923076923076923	6.0	7.0	6	1.0	0.01919151709388711	Carbon Metabolism	0.005879448415440192	Primary,Tertiary
AtoC	AtoC	0.0	0.0	1.0	1.0	1.0	4.0	4.0	4	1.0	9.021221047234018e-05	Carbon Metabolism	0.0010381318804064676	Non-responsive
SrlR	SrlR	1.5632559899681243e-15	6.253023959872497e-15	1.0	0.7142857142857143	0.8333333333333333	5.0	7.0	5	1.0	0.004407692568236032	Carbon Metabolism	0.004866179445205732	Primary
TyrR	TyrR	3.5327105715187337e-13	5.2990658572781005e-12	0.8333333333333334	0.4166666666666667	0.5555555555555556	5.0	12.0	6	1.0	0.0008654652140909214	Amino Acid Metabolism	0.0014965766364739563	Primary
ilv	Ile-tRNA	1.1950912572928662e-07	9.38034643780066e-07	0.5	0.3333333333333333	0.4	3.0	9.0	6	1.0	9.769620019772773e-05	Amino Acid Metabolism	0.002451390786856078	Non-responsive
Cellulose									81		0.00404746691800506	Extracellular Structures	0.005760420415031442	Primary
NtrC-2	NtrC	1.3622626510099667e-49	3.541882892625913e-48	0.7714285714285715	0.54	0.6352941176470589	27.0	50.0	35	1.0	0.003904529207015117	Nitrogen Metabolism	0.0025973422679848035	Primary,Tertiary
periplasmic									3		0.00011934128719370829	Envelope Stress	0.0006130730000288853	Non-responsive
SG_3									3		4.090659276978492e-05	Metal Homeostasis	0.0017350082804772349	Non-responsive
ArcA-1	ArcA	1.098645504715353e-23	6.591873028292118e-22	0.5084745762711864	0.12987012987012986	0.2068965517241379	30.0	231.0	59	1.0	0.007757639851279863	Energy Metabolism	0.012487948556839767	Primary,Secondary
AscG	AscG	1.0418000387701468e-06	5.209000193850733e-06	1.0	0.4	0.5714285714285715	2.0	5.0	2	1.0	0.0024986155877565475	Carbon Metabolism	0.0013260411502452607	Primary
CysB-1	CysB	1.6998736979670546e-29	4.589658984511048e-28	0.5925925925925926	0.48484848484848486	0.5333333333333333	16.0	33.0	27	1.0	0.009136192446521862	Amino Acid Metabolism	0.0068716420564277625	Secondary
Cra	Cra	6.998472362999227e-15	9.797861308198919e-14	1.0	0.10256410256410256	0.18604651162790695	8.0	78.0	8	1.0	0.008860463349199987	Carbon Metabolism	0.005928295236694803	Primary
PAL Amp									85		3.4490411644272356e-05	Uncharacterized	0.001108978722711762	Non-responsive
BasR	BasR	1.5046135437754443e-18	3.159688441928433e-17	0.6	0.4090909090909091	0.4864864864864865	9.0	22.0	15	1.0	0.00014920564856724106	Extracellular Structures	0.001661413006971535	Non-responsive
nuoB/ndh									2		0.0009635362815405557	Energy Metabolism	0.0010491814899773466	Primary
ArgR	ArgR	1.3011716489055728e-22	2.4722261329205886e-21	0.8125	0.20967741935483872	0.33333333333333337	13.0	62.0	16	1.0	5.3554296764568576e-05	Amino Acid Metabolism	0.0042459608680008865	Non-responsive
FucR	FucR	8.82118858150566e-15	1.764237716301132e-13	0.35294117647058826	0.8571428571428571	0.5	6.0	7.0	17	1.0	0.00136635628962678	Carbon Metabolism	0.0030016305441097346	Primary,Tertiary
CsqR	CsqR	1.8759071879580598e-14	2.81386078193709e-13	0.5	1.0	0.6666666666666666	5.0	5.0	10	1.0	6.470908657552066e-05	Carbon Metabolism	0.0020211761587038968	Tertiary
NagC	NagC	6.638251722091613e-23	1.5931804133019873e-21	0.8	0.27906976744186046	0.4137931034482758	12.0	43.0	15	1.0	0.00020570655193541398	Carbon Metabolism	0.001828879991205179	Non-responsive
YgbI									8		1.4182122339168046e-05	Carbon Metabolism	0.0012787428885995267	Non-responsive
isc	ryhB	4.6072787043739087e-10	3.2250950930617365e-09	0.6666666666666666	0.09836065573770492	0.1714285714285714	6.0	61.0	9	1.0	0.0008106654543506009	Cofactor Metabolism	0.0015820345002288683	Tertiary
Unchar_6	rdlC	0.0	0.0	1.0	1.0	1.0	1.0	1.0	1	1.0	0.0003072595799898936	Uncharacterized	0.0010871987736074118	Non-responsive
YcjW	YcjW	1.0343649612657757e-18	8.274919690126206e-18	0.7058823529411765	0.1643835616438356	0.26666666666666666	12.0	73.0	17	1.0	9.884463173193136e-05	Carbon Metabolism	0.0007536073795032516	Non-responsive
XylR	XylR	4.475433053714064e-18	7.160692885942502e-17	0.5	0.875	0.6363636363636364	7.0	8.0	14	1.0	0.0007080217001513844	Carbon Metabolism	0.0027593935971146344	Primary,Tertiary
CP4-44									3		0.00022631674260831236	Prophage	0.0016588149761512794	Primary
Thiamine diphosphate	Thiamine diphosphate	2.633868092930503e-15	3.950802139395754e-14	0.5	0.75	0.6	6.0	8.0	12	1.0	0.00023458458758862655	Cofactor Metabolism	0.0026721200885982954	Non-responsive
SG_5									27		0.010532471109309105	Uncharacterized	0.007527839055614605	Primary
NanR	NanR	4.4297556054248585e-22	4.429755605424858e-21	0.8888888888888888	0.7272727272727273	0.7999999999999999	8.0	11.0	9	1.0	0.0040708780281758505	Carbon Metabolism	0.0047115197285702015	Primary
Crp-1	RpoS	5.48119894752651e-10	1.3971900116397824e-08	0.5	0.04559270516717325	0.08356545961002784	15.0	329.0	30	1.0	0.012248701134016438	Carbon Metabolism	0.013711485059339945	Primary,Tertiary
AppY-1	ArcA	5.160853252943189e-07	4.644767927648871e-06	0.75	0.025974025974025976	0.0502092050209205	6.0	231.0	8	1.0	0.0002687858243889396	Energy Metabolism	0.002120691044669498	Non-responsive
MarR	MarR	1.4271233407953725e-09	2.4261096793521332e-08	0.5	1.0	0.6666666666666666	3.0	3.0	6	1.0	0.00035475503527204744	Redox Stress	0.0020463927326102027	Non-responsive
ArgP	ArgP	2.833481011052951e-10	5.383613921000607e-09	0.38461538461538464	0.3333333333333333	0.3571428571428571	5.0	15.0	13	1.0	9.713886816720141e-05	Amino Acid Metabolism	0.001420980830110774	Non-responsive
NrdR	NrdR	8.571657244463189e-18	8.571657244463188e-17	1.0	0.6666666666666666	0.8	6.0	9.0	6	1.0	0.0008109763716298568	Nucleotide Metabolism	0.004201150398409181	Primary
PhoB	PhoB	4.989857937563877e-13	4.49087214380749e-12	0.875	0.11666666666666667	0.20588235294117646	7.0	60.0	8	1.0	0.001718407032800351	Phosphate Metabolism	0.004289889150826287	Primary
thi_gal	Thiamine diphosphate	4.663109888263493e-19	1.2124085709485081e-17	0.3076923076923077	1.0	0.47058823529411764	8.0	8.0	26	1.0	0.0005082555751769746	Cofactor Metabolism	0.0050040580159697035	Primary
FliA	FliA	2.0723806632362422e-52	5.595427790737855e-51	0.9354838709677419	0.3972602739726027	0.5576923076923077	29.0	73.0	31	1.0	0.0174347838402531	Extracellular Structures	0.02984728465921216	Primary
FlhDC-1	FlhDC	1.9833050659967335e-11	2.9749575989951006e-10	0.7777777777777778	0.08641975308641975	0.15555555555555556	7.0	81.0	9	1.0	0.000601699545315415	Extracellular Structures	0.0015095039119903397	Primary
CdaR	CdaR	0.0	0.0	1.0	1.0	1.0	9.0	9.0	9	1.0	0.005925380098507516	Carbon Metabolism	0.004263181635345781	Primary,Tertiary
AllR	AllR	5.45198784109722e-19	6.5423854093166634e-18	0.38095238095238093	0.8888888888888888	0.5333333333333333	8.0	9.0	21	1.0	0.0012515053097884588	Carbon Metabolism	0.002221872626182786	Primary
prp/paa	PaaX	1.8383704985730432e-16	1.4706963988584345e-15	0.6363636363636364	0.5	0.56	7.0	14.0	11	1.0	0.0018004100046099536	Carbon Metabolism	0.002253234306646257	Primary,Tertiary
GlpR	GlpR	2.6863381283292998e-24	3.4922395668280896e-23	1.0	0.8888888888888888	0.9411764705882353	8.0	9.0	8	1.0	0.0016854947259273834	Carbon Metabolism	0.006367691094952832	Primary
PlaR	PlaR	0.0	0.0	1.0	1.0	1.0	10.0	10.0	10	1.0	0.00014124465657172625	Carbon Metabolism	0.0008569257305003353	Secondary
PuuR	PuuR	0.0	0.0	1.0	1.0	1.0	8.0	8.0	8	1.0	0.0004306920503432954	Nitrogen Metabolism	0.005588062533222415	Secondary
MetJ	MetJ	1.6870374760978543e-24	3.205371204585923e-23	0.5238095238095238	0.7333333333333333	0.611111111111111	11.0	15.0	21	1.0	0.00014046675046119894	Amino Acid Metabolism	0.0031406805366512858	Non-responsive
KdpE	KdpE	2.8532689766224756e-09	1.4266344883112377e-08	0.6	0.75	0.6666666666666665	3.0	4.0	5	1.0	0.0007187831801581668	Metal Homeostasis	0.0027091433480005422	Primary
rprA	rprA	2.2813115746853634e-12	2.851639468356704e-11	1.0	0.5714285714285714	0.7272727272727273	4.0	7.0	4	1.0	4.746152240020507e-05	Extracellular Structures	0.004612992305980446	Non-responsive
NarL-2	NarL	1.9607897879465153e-18	3.333342639509076e-17	0.9230769230769231	0.0967741935483871	0.17518248175182483	12.0	124.0	13	1.0	0.0011017594440484446	Energy Metabolism	0.001686981821895972	Secondary
Lrp	Lrp	7.40588849212156e-28	2.592060972242546e-26	0.8285714285714286	0.08841463414634146	0.15977961432506887	29.0	328.0	35	1.0	0.00025366290676887004	Amino Acid Metabolism	0.010783771918348117	Tertiary
LexA	LexA	4.571364337437248e-33	6.399910072412148e-32	0.9	0.29508196721311475	0.4444444444444445	18.0	61.0	20	1.0	0.0009251409963859647	DNA Damage	0.0009286883164301152	Tertiary
GadXW	GadX	4.972553512694085e-28	1.5912171240621072e-26	0.7368421052631579	0.4375	0.5490196078431372	14.0	32.0	19	1.0	0.009061995558210745	Envelope Stress	0.018011371276236865	Primary,Tertiary
Crp-3	Crp	7.512446414317846e-11	3.3054764222998523e-09	0.6060606060606061	0.0364963503649635	0.06884681583476764	20.0	548.0	33	1.0	0.008900337625839083	Carbon Metabolism	0.014468082007100369	Tertiary
TrpR	TrpR	2.6338680929230546e-15	2.918077847934758e-14	0.75	0.5	0.6	6.0	12.0	8	1.0	1.707593350486203e-05	Amino Acid Metabolism	0.002726261439908062	Non-responsive
CysB-2	CysB	2.667179132459974e-09	1.3335895662299868e-08	1.0	0.12121212121212122	0.21621621621621626	4.0	33.0	4	1.0	0.0019149723198385038	Amino Acid Metabolism	0.0016613029126986145	Secondary
EvgA	EvgA	8.162923193866457e-29	1.95910156652795e-27	0.8	0.6666666666666666	0.7272727272727272	12.0	18.0	15	1.0	0.0006503930532242297	Envelope Stress	0.001548949976949432	Primary
YmfT									18		0.0002205181352008534	DNA Damage	0.0015191939402594556	Primary,Tertiary
LPS									57		0.007770838953113701	Extracellular Structures	0.007787842767631559	Primary
MalE	YidZ+CreB	0.0	0.0	1.0	1.0	1.0	1.0	1.0	1	2.0	0.0007319803350294141	Carbon Metabolism	0.0007250425479538025	Primary
yciT									5		0.00045115621372837644	Uncharacterized	0.000656748488616854	Non-responsive
ppGpp	ppGpp	5.040247419034555e-12	1.008049483806911e-10	0.8461538461538461	0.024149286498353458	0.04695837780149413	22.0	911.0	26	1.0	0.062265615381155714	Global Stress	0.035568511769681566	Primary,Tertiary
SoxS	SoxS	1.833039441824956e-27	9.165197209124781e-26	0.4318181818181818	0.3877551020408163	0.4086021505376344	19.0	49.0	44	1.0	6.557805497331426e-05	Redox Stress	0.0014748706635150377	Non-responsive
mdt	GadX	1.9581689603144405e-14	4.307971712691769e-13	0.7777777777777778	0.21875	0.34146341463414637	7.0	32.0	9	1.0	0.0014512358869517294	Envelope Stress	0.0040498914401139174	Tertiary
GatR	GatR	8.171646573065695e-16	1.634329314613139e-14	0.375	1.0	0.5454545454545454	6.0	6.0	16	1.0	0.007716207823599941	Carbon Metabolism	0.010545045244821138	Primary,Tertiary
Unchar_7									9		5.8967385024977226e-05	Uncharacterized	0.0021427922111728614	Non-responsive
OxyR	OxyR	2.851943262652003e-17	4.848303546508405e-16	1.0	0.1951219512195122	0.326530612244898	8.0	41.0	8	1.0	0.0009793226284489087	Redox Stress	0.0015218406410402174	Primary,Tertiary
Rcs-1									21		0.0010030595883764315	Envelope Stress	0.005274707407188051	Tertiary
PAL 26 Del									41		4.822981876984045e-05	Uncharacterized	0.002402546085774726	Non-responsive
NikR	NikR	4.466445685606297e-16	1.7865782742425186e-15	1.0	0.8333333333333334	0.9090909090909091	5.0	6.0	5	1.0	0.0010924485607808343	Metal Homeostasis	0.0016795667596504193	Secondary
CpxR	CpxR	3.6384686969266524e-19	1.3462334178628613e-17	0.42857142857142855	0.22058823529411764	0.29126213592233013	15.0	68.0	35	1.0	6.819459319773458e-05	Envelope Stress	0.004039322374128296	Non-responsive
TdcA	TdcA	1.2928002242548022e-19	1.745280302743983e-18	0.5833333333333334	1.0	0.7368421052631579	7.0	7.0	12	1.0	0.004562493749331931	Amino Acid Metabolism	0.007973567371624468	Secondary
CusR	CusR	4.2491965762371e-17	2.337058116930405e-16	0.6363636363636364	0.5833333333333334	0.6086956521739131	7.0	12.0	11	1.0	9.665173891171275e-05	Metal Homeostasis	0.01079571187863082	Non-responsive
Unchar_8									17		0.0074775732391042515	Uncharacterized	0.004828430533482808	Primary
Translation	DksA	3.696288287506954e-55	9.979978376268777e-54	0.9	0.3103448275862069	0.4615384615384615	36.0	116.0	40	1.0	0.041214454105477305	Translation	0.019669774118600603	Primary,Tertiary
RhaS	RhaS	2.8572190814915125e-18	3.428662897789815e-17	0.75	1.0	0.8571428571428571	6.0	6.0	8	1.0	6.251757705733052e-05	Carbon Metabolism	0.010155161149249303	Non-responsive
PurR-2	PurR	1.1451798300432854e-08	1.9468057110735854e-07	0.4166666666666667	0.15625	0.22727272727272727	5.0	32.0	12	1.0	0.008568610916938946	Nucleotide Metabolism	0.010378542338656316	Primary,Tertiary
Ile-tRNA	Ile-tRNA	4.429755605439148e-22	7.530584529246552e-21	0.7272727272727273	0.8888888888888888	0.7999999999999999	8.0	9.0	11	1.0	0.006530582713031863	Amino Acid Metabolism	0.0067339595342739145	Primary
hya	AppY	1.795819577040409e-15	3.5916391540808175e-14	0.6666666666666666	0.6	0.631578947368421	6.0	10.0	9	1.0	0.0011894316228807655	Energy Metabolism	0.00322301968739247
PurR-1	PurR	6.114348229332901e-22	4.891478583466321e-21	0.7333333333333333	0.34375	0.4680851063829787	11.0	32.0	15	1.0	0.02609787853861789	Nucleotide Metabolism	0.00931524336123113	Primary
ryhB	ryhB	1.0577797783774635e-07	1.3751137118907024e-06	0.5	0.08196721311475409	0.14084507042253522	5.0	61.0	10	1.0	0.0016797420775886973	Metal Homeostasis	0.0022979519035853935	Primary,Tertiary
NarL-1	NarL	1.7873535289408627e-45	3.395971704987639e-44	1.0	0.22580645161290322	0.3684210526315789	28.0	124.0	28	1.0	0.007766248285197008	Energy Metabolism	0.009256021628914257	Secondary
Phage_shock	PspF	3.28033775705534e-14	4.592472859877477e-13	0.7142857142857143	0.7142857142857143	0.7142857142857143	5.0	7.0	7	1.0	0.0007334608270944676	Phage Shock	0.03586885708807963	Primary
Unchar_9									1		0.0003405775633685826	Uncharacterized	0.001584815558949293	Non-responsive
Unchar_10									49		0.0012624087804855577	Uncharacterized	0.0025574765774980524	Primary
Nucleotide Stress									3		0.007746366165516161	DNA Damage	0.0060117025623721565	Primary,Tertiary
Unchar_11									0		0.0009377984588526678	Uncharacterized	0.008618996515953992	Non-responsive
Unchar_12	SdhX	2.8498486170754527e-08	2.5648637553679074e-07	0.5	0.5	0.5	3.0	6.0	6	1.0	0.0043934148475326396	Uncharacterized	0.0023001373093386457	Primary
Unchar_13	PhoP	3.272656686001759e-07	2.945391017401583e-06	0.6666666666666666	0.07272727272727272	0.13114754098360654	4.0	55.0	6	1.0	0.00032012551172211356	Uncharacterized	0.0034992701817725402	Non-responsive
Unchar_14									1		0.001109098268626818	Uncharacterized	0.0009765504120533564	Primary
Unchar_15	LldR	0.0	0.0	1.0	1.0	1.0	3.0	3.0	3	1.0	0.0004764749473222807	Uncharacterized	0.0009586425089129769	Primary
Unchar_16									5		0.00031266720727429753	Uncharacterized	0.0017580184192489412	Non-responsive
dsrA	dsrA	3.4391631779151027e-14	1.7195815889575511e-13	1.0	0.45454545454545453	0.625	5.0	11.0	5	1.0	0.0017443456201928775	Carbon Metabolism	0.0041625624807714035	Primary,Tertiary
nitrate_reductase	RstA	1.7063952188236646e-07	9.385173703530155e-07	0.5	0.3	0.37499999999999994	3.0	10.0	6	1.0	0.004214764585829034	Energy Metabolism	0.0026754330699566564	Primary,Secondary
nuo	ryhB	5.733127698493634e-16	8.599691547740451e-15	0.8181818181818182	0.14754098360655737	0.24999999999999997	9.0	61.0	11	1.0	0.0016492918535335743	Energy Metabolism	0.003734549664798026	Primary
Unchar_17	Mlc	6.204797725689812e-10	2.4198711130190265e-08	0.21739130434782608	0.5	0.30303030303030304	5.0	10.0	23	1.0	0.004032857658357369	Uncharacterized	0.00339722305998702	Primary
