# Supplementary material for: Revealing transcriptomic responses in Escherichia coli during early antibiotic exposure
Source: mSystems. 2026 Mar 10;11(4):e01584-25. doi: 10.1128/msystems.01584-25 (PMC13098195; doi:10.1128/msystems.01584-25)
Supplement: Table S2 — ArcA-1 iModulon gene composition. [file msystems.01584-25-s0003.csv]

	gene_weight	gene_name	accession	old_locus_tag	start	end	strand	gene_product	COG	uniprot	operon	regulator
b0113	0.0873594276007038	pdhR	U00096.3		122092.0	122856.0	+	DNA-binding transcriptional dual regulator PdhR	Transcription	P0ACL9	Op51	RpoD,RpoS,Fnr,Crp,Cra,PdhR,GlaR,OmpR,BtsR
b0313	0.0737047696633381	betI	U00096.3		328747.0	329334.0	-	DNA-binding transcriptional repressor BetI	No COG annotation	P17446	Op170	RpoD,ArcA,Cra,BetI,ppGpp
b0346	0.1134605348222745	mhpR	U00096.3		367587.0	368420.0	-	DNA-binding transcriptional activator MhpR	Transcription	P77569	Op190	RpoD,YbaQ,Crp
b0432	0.0790621285629969	cyoA	U00096.3		450663.0	451610.0	-	cytochrome bo3 subunit 2	Energy production and conversion	P0ABJ1	Op239	RpoD,YneJ,GadE,Fur,HprR,Fis,CusR,Fnr,ArcA,Cra,Crp,PdhR
b0458	0.076297490726828	ylaC	U00096.3		478781.0	479251.0	-	putative inner membrane protein	Function unknown	P0AAS0	Op259	YdcN,YdcR
b0558	-0.0676497732161664	ybcV	U00096.3		579184.0	579594.0	-	DUF1398 domain-containing protein YbcV	No COG annotation	P77598	Op321	ppGpp,Nac
b0559	-0.0733087003175361	ybcW	U00096.3		579880.0	580086.0	+	uncharacterized protein YbcW	No COG annotation	P64435	Op322
b0563	-0.0765907944463131	tfaX	U00096.3		582875.0	583060.0	+	protein TfaX	Function unknown	P77087	Op326
b0564	-0.0774349873021528	appY	U00096.3		583681.0	584430.0	+	DNA-binding transcriptional activator AppY	Transcription	P05052	Op327	RpoD,RpoS,DpiA,ArcA,H-NS
b0598	0.0564759225041716	cstA	U00096.3		629894.0	631999.0	+	pyruvate transporter CstA	Signal transduction mechanisms	P15078	Op347	RpoD,Crp
b0621	-0.0620629048369	dcuC	U00096.3		654583.0	655968.0	-	anaerobic C4-dicarboxylate transporter DcuC	Inorganic ion transport and metabolism	P0ABP3	Op362	YeiE,Fnr,ArcA
b4735	0.1969725380761546	ybgU	U00096.3		754674.0	754781.0	-	protein YbgU	No COG annotation	P0DPN5	Op411
b0721	0.1625251361446638	sdhC	U00096.3		755177.0	755566.0	+	succinate:quinone oxidoreductase%2C membrane protein SdhC	Energy production and conversion	P69054	Op412	RpoD,YdcI,YdiP,Fur,Fnr,Crp,ArcA,Nac,rybB,ryhB,spf
b0722	0.137801647933229	sdhD	U00096.3		755560.0	755907.0	+	succinate:quinone oxidoreductase%2C membrane protein SdhD	No COG annotation	P0AC44	Op412	RpoD,ryhB,Fur,Fnr,Crp,ArcA
b0723	0.0961299650616577	sdhA	U00096.3		755907.0	757673.0	+	succinate:quinone oxidoreductase%2C FAD binding protein	Energy production and conversion	P0AC41	Op412	RpoD,Fur,Fnr,Crp,ArcA,ryhB
b0724	0.0711292027439019	sdhB	U00096.3		757689.0	758405.0	+	succinate:quinone oxidoreductase%2C iron-sulfur cluster binding protein	Energy production and conversion	P07014	Op412	RpoD,Fur,Fnr,Crp,ArcA,ryhB
b4705	0.0595645480045203	mntS	U00096.3		852869.0	852997.0	-	small protein MntS	No COG annotation	P0DKB3	Op463	RpoD,MntR
b0836	0.0643621462689093	bssR	U00096.3		878248.0	878631.0	+	regulator of biofilm formation	Function unknown	P0AAY1	Op475
b0848	-0.1140040092344402	ybjM	U00096.3		890089.0	890466.0	+	putative inner membrane protein	Function unknown	P64439	Op486
b1020	0.0628972761299054	phoH	U00096.3		1084992.0	1086056.0	+	ATP-binding protein PhoH	Signal transduction mechanisms	P0A9K1	Op590	RpoD,ppGpp,PhoB,Lrp,Nac,GlaR,ArcA
b1163	0.0723212341753897	bluF	U00096.3		1214264.0	1215475.0	-	blue light- and temperature-regulated antirepressor BluF	Signal transduction mechanisms	P75990	Op665	RpoD,YfeC,RcdA
b1164	0.0563406087109721	ycgZ	U00096.3		1215789.0	1216025.0	+	putative two-component system connector protein YcgZ	Function unknown	P75991	Op666	RpoD,RpoS,BluR,ppGpp,MarA
b1189	0.0683215525837096	dadA	U00096.3		1237571.0	1238869.0	+	D-amino acid dehydrogenase	Amino acid transport and metabolism	P0A6J5	Op685	RpoD,YddM,ppGpp,Crp,Lrp,Nac
b1298	0.0642251200566805	puuD	U00096.3		1361120.0	1361884.0	+	gamma-glutamyl-gamma-aminobutyrate hydrolase	Function unknown	P76038	Op759	RpoS,Crp,ArcA,ppGpp,PuuR
b1332	0.0684480724707675	ynaJ	U00096.3		1397365.0	1397622.0	+	DUF2534 domain-containing protein YnaJ	Function unknown	P64445	Op772	ArcA
b1384	0.0597922464537231	feaR	U00096.3		1446378.0	1447283.0	-	DNA-binding transcriptional activator FeaR	No COG annotation	Q47129	Op806	QseB,RpoD,NsrR,Nac,Crp,PhoB
b1415	0.0803203042439937	aldA	U00096.3		1488232.0	1489671.0	+	aldehyde dehydrogenase A	Energy production and conversion	P25553	Op822	RpoD,Rob,YidZ,SoxS,Fnr,Crp,MarA,ArcA,DnaA
b1422	0.1345726509768992	ydcI	U00096.3		1494148.0	1495071.0	-	DNA-binding transcriptional dual regulator YdcI	Transcription	P77171	Op829	Nac
b1607	0.0725915743470355	ydgC	U00096.3		1681695.0	1682030.0	-	GlpM family protein	Function unknown	P0ACX0	Op954	ArcA
b1612	0.0623655150567305	fumA	U00096.3		1686731.0	1688377.0	-	fumarase A	Energy production and conversion	P0AC33	Op957	RpoD,ryhB,Fnr,ArcA,Crp,Lrp
b1777	0.0960318626594304	yeaC	U00096.3		1861702.0	1861974.0	-	DUF1315 domain-containing protein YeaC	Function unknown	P76231	Op1054	ryhB
b1778	0.1139492862924952	msrB	U00096.3		1862016.0	1862429.0	-	methionine sulfoxide reductase B	Post-translational modification, protein turnover, and chaperones	P0A746	Op1055	RpoD,YfeC,ryhB,Fnr,ArcA
b2110	0.0595597218930091	yehC	U00096.3		2190926.0	2191645.0	-	putative fimbrial chaperone YehC	Cell motility	P33342	Op1253
b2111	0.0810127254695745	yehD	U00096.3		2191680.0	2192222.0	-	putative fimbrial protein YehD	Cell motility	P33343	Op1253	GlaR
b4542	0.0841594523184225	yohO	U00096.3		2215657.0	2215764.0	+	UPF0387 family protein YohO	No COG annotation	Q2EES6	Op1265	Nac
b2150	0.0734886704798752	mglB	U00096.3		2239350.0	2240348.0	-	D-galactose/methyl-galactoside ABC transporter periplasmic binding protein	No COG annotation	P0AEE5	Op1279	RpoD,RpoS,GalR,GalS,FlhDC,Crp,Nac
b2172	0.0618629308585584	yeiQ	U00096.3		2266245.0	2267711.0	+	putative oxidoreductase YeiQ	Carbohydrate transport and metabolism	P33029	Op1298	YfeC,YqhC,ArcA
b2181	0.1544774499521861	yejG	U00096.3		2277893.0	2278237.0	-	protein YejG	Function unknown	P0AD21	Op1303	Nac,ArcA
b2210	0.0564773082981769	mqo	U00096.3		2305108.0	2306754.0	-	malate:quinone oxidoreductase	Energy production and conversion	P33940	Op1316	Lrp,ArcA
b2342	0.0774227436617323	fadI	U00096.3		2459159.0	2460469.0	-	3-ketoacyl-CoA thiolase FadI	Lipid transport and metabolism	P76503	Op1382	RpoD,ArcA,FadR,Lrp
b2518	0.0574215558840546	ndk	U00096.3		2644433.0	2644864.0	-	nucleoside diphosphate kinase	Nucleotide transport and metabolism	P0A763	Op1482	ppGpp,ArcA
b2537	0.096806574184983	hcaR	U00096.3		2668006.0	2668896.0	-	DNA-binding transcriptional dual regulator HcaR	Transcription	Q47141	Op1495	HcaR,Nac
b2582	0.0777387019200086	trxC	U00096.3		2718735.0	2719154.0	+	reduced thioredoxin 2	Post-translational modification, protein turnover, and chaperones	P0AGG4	Op1525	RpoD,OxyR
b2587	0.0764237084594709	kgtP	U00096.3		2724448.0	2725746.0	-	alpha-ketoglutarate:H(+) symporter	No COG annotation	P0AEX3	Op1530	ArcA
b2844	0.0819843430018807	yqeF	U00096.3		2984411.0	2985592.0	-	putative acyltransferase	Lipid transport and metabolism	Q46939	Op1660	YidZ,ppGpp,Crp,Lrp
b2847	-0.0764286650491268	yqeI	U00096.3		2988502.0	2989311.0	+	putative transcriptional regulator YqeI	Transcription	Q46942	Op1663
b2980	0.1437723408094615	glcC	U00096.3		3128272.0	3129036.0	+	DNA-binding transcriptional dual regulator GlcC	Transcription	P0ACL5	Op1744	RpoD,Crp,Fis,Cra,GlcC,ArcA
b3351	0.0769018150827725	kefG	U00096.3		3480607.0	3481161.0	-	glutathione-regulated potassium-efflux system ancillary protein KefG	Function unknown	P0A756	Op1936	ppGpp
b3425	0.0676760751152579	glpE	U00096.3		3561497.0	3561823.0	-	thiosulfate sulfurtransferase GlpE	No COG annotation	P0A6V5	Op1973	Crp,ArcA
b3426	0.0726103314076777	glpD	U00096.3		3562013.0	3563518.0	+	aerobic glycerol 3-phosphate dehydrogenase	Energy production and conversion	P13035	Op1974	RpoD,ArcA,Crp,GlpR
b3453	0.0695030717116552	ugpB	U00096.3		3591009.0	3592325.0	-	sn-glycerol 3-phosphate ABC transporter periplasmic binding protein	Inorganic ion transport and metabolism	P0AG80	Op1990	RpoD,Crp,ppGpp,PhoB
b3528	0.0910387902673174	dctA	U00096.3		3682161.0	3683447.0	-	C4 dicarboxylate/orotate:H(+) symporter	Energy production and conversion	P0A830	Op2043	RpoD,ArcA,Crp,ppGpp,DcuR
b3603	0.0991176203246765	lldP	U00096.3		3777399.0	3779054.0	+	lactate/glycolate:H(+) symporter LldP	Energy production and conversion	P33231	Op2093	RpoD,YdcI,ArcA,LldR,spf
b3820	0.1242133318919115	yigI	U00096.3		4004230.0	4004697.0	-	putative thioesterase YigI	Secondary metabolites biosynthesis, transport, and catabolism	P0ADP2	Op2201	Nac,ArcA
b3846	0.0688744173326195	fadB	U00096.3		4028782.0	4030971.0	-	multifunctional enoyl-CoA hydratase%2C 3-hydroxyacyl-CoA epimerase%2C Delta(3)-cis- Delta(2)-trans-enoyl-CoA isomerase%2C L-3-hydroxyacyl-CoA dehydrogenase	Lipid transport and metabolism	P21177	Op2218	RpoD,YidZ,FadR,Fis,ArcA
b3894	0.065496474000663	fdoG	U00096.3		4082772.0	4085822.0	-	formate dehydrogenase O subunit alpha	Energy production and conversion	P32176	Op2243	YfeC,ryhB,YfeD,Nac,SdhX
b3962	0.0983743041230269	sthA	U00096.3		4159390.0	4160790.0	-	soluble pyridine nucleotide transhydrogenase	Energy production and conversion	P27306	Op2290	Lrp,ArcA,spf
b4116	-0.0631110265884637	adiY	U00096.3		4337168.0	4337929.0	-	DNA-binding transcriptional activator AdiY	Transcription	P33234	Op2375	YieP,H-NS,sgrS
b4340	0.0687133647205486	yjiR	U00096.3		4570162.0	4571574.0	-	fused putative DNA-binding transcriptional regulator/putative aminotransferase YjiR	Transcription	P39389	Op2508	ppGpp,ArcA
