# Supplementary material for: Revealing transcriptomic responses in Escherichia coli during early antibiotic exposure
Source: mSystems. 2026 Mar 10;11(4):e01584-25. doi: 10.1128/msystems.01584-25 (PMC13098195; doi:10.1128/msystems.01584-25)
Supplement: Table S3 — ArcA-2 iModulon gene composition. [file msystems.01584-25-s0004.csv]

	gene_weight	gene_name	accession	old_locus_tag	start	end	strand	gene_product	COG	uniprot	operon	regulator
b0113	-0.1237114006449326	pdhR	U00096.3		122092.0	122856.0	+	DNA-binding transcriptional dual regulator PdhR	Transcription	P0ACL9	Op51	RpoD,RpoS,Fnr,Crp,Cra,PdhR,GlaR,OmpR,BtsR
b0720	0.0891403488993099	gltA	U00096.3		753185.0	754468.0	-	citrate synthase	Energy production and conversion	P0ABH7	Op409	RpoD,YdcI,IHF,Crp,ArcA,ppGpp,Nac,spf
b4735	0.1400931309585594	ybgU	U00096.3		754674.0	754781.0	-	protein YbgU	No COG annotation	P0DPN5	Op411
b0721	0.1192403673233901	sdhC	U00096.3		755177.0	755566.0	+	succinate:quinone oxidoreductase%2C membrane protein SdhC	Energy production and conversion	P69054	Op412	RpoD,YdcI,YdiP,Fur,Fnr,Crp,ArcA,Nac,rybB,ryhB,spf
b0722	0.1330827088527041	sdhD	U00096.3		755560.0	755907.0	+	succinate:quinone oxidoreductase%2C membrane protein SdhD	No COG annotation	P0AC44	Op412	RpoD,ryhB,Fur,Fnr,Crp,ArcA
b0723	0.1503956360947793	sdhA	U00096.3		755907.0	757673.0	+	succinate:quinone oxidoreductase%2C FAD binding protein	Energy production and conversion	P0AC41	Op412	RpoD,Fur,Fnr,Crp,ArcA,ryhB
b0724	0.1590078084249211	sdhB	U00096.3		757689.0	758405.0	+	succinate:quinone oxidoreductase%2C iron-sulfur cluster binding protein	Energy production and conversion	P07014	Op412	RpoD,Fur,Fnr,Crp,ArcA,ryhB
b0726	0.1613112184975039	sucA	U00096.3		758706.0	761507.0	+	subunit of E1(0) component of 2-oxoglutarate dehydrogenase	Nucleotide transport and metabolism	P0AFG3	Op412	RpoD,RpoS,Fur,Fnr,IHF,Crp,ArcA,Nac,ryhB
b0727	0.1555339182507617	sucB	U00096.3		761522.0	762739.0	+	dihydrolipoyltranssuccinylase	Energy production and conversion	P0AFG6	Op412	RpoD,RpoS,Fur,Fnr,IHF,Crp,ArcA,ryhB
b0728	0.170605188193885	sucC	U00096.3		763014.0	764180.0	+	succinyl-CoA synthetase subunit beta	Nucleotide transport and metabolism	P0A836	Op412	RpoD,YfeD,RpoS,Fur,Fnr,IHF,Crp,ArcA,ryhB,spf
b0729	0.1701452544770359	sucD	U00096.3		764180.0	765049.0	+	succinyl-CoA synthetase subunit alpha	Energy production and conversion	P0AGE9	Op412	RpoD,RpoS,Fur,Fnr,IHF,Crp,ArcA,ryhB
b0734	-0.0933792314883096	cydB	U00096.3		773042.0	774181.0	+	cytochrome bd-I subunit 2	Energy production and conversion	P0ABK2	Op415	RpoD,ArcA,Cra,H-NS,HypT,Fnr
b4515	-0.1100351234493253	cydX	U00096.3		774196.0	774309.0	+	cytochrome bd-I accessory subunit CydX	No COG annotation	P56100	Op416
b0735	-0.0859185506007804	ybgE	U00096.3		774309.0	774602.0	+	PF09600 family protein YbgE	Function unknown	P0AAV0	Op416	Nac
b1415	0.099578861163266	aldA	U00096.3		1488232.0	1489671.0	+	aldehyde dehydrogenase A	Energy production and conversion	P25553	Op822	RpoD,Rob,YidZ,SoxS,Fnr,Crp,MarA,ArcA,DnaA
b2210	0.1076172519326429	mqo	U00096.3		2305108.0	2306754.0	-	malate:quinone oxidoreductase	Energy production and conversion	P33940	Op1316	Lrp,ArcA
b3236	0.0831440501612525	mdh	U00096.3		3383330.0	3384268.0	-	malate dehydrogenase	Energy production and conversion	P61889	Op1892	RpoD,Crp,FlhDC,ArcA,DpiA,BtsR
b4068	0.0827744009072887	yjcH	U00096.3		4284899.0	4285213.0	-	DUF485 domain-containing inner membrane protein YjcH	No COG annotation	P0AF54	Op2353	RpoD,omrA,omrB,RpoS,IHF,Fis,Crp
b4069	0.1294031132178449	acs	U00096.3		4285413.0	4287371.0	-	acetyl-CoA synthetase (AMP-forming)	Nucleotide transport and metabolism	P27550	Op2353	RpoD,RpoS,Crp,Fis,IHF
