# Supplementary material for: Revealing transcriptomic responses in Escherichia coli during early antibiotic exposure
Source: mSystems. 2026 Mar 10;11(4):e01584-25. doi: 10.1128/msystems.01584-25 (PMC13098195; doi:10.1128/msystems.01584-25)
Supplement: Table S4 — Fnr-1 iModulon gene composition. [file msystems.01584-25-s0005.csv]

	gene_weight	gene_name	accession	old_locus_tag	start	end	strand	gene_product	COG	uniprot	operon	regulator
b0007	-0.0680920085248975	yaaJ	U00096.3		6529.0	7959.0	-	putative transporter YaaJ	Amino acid transport and metabolism	P30143	Op3
b0375	-0.077694982952119	iprA	U00096.3		394506.0	395129.0	+	putative DNA-binding transcriptional regulator IprA	Transcription	P0AAP5	Op206
b4589	0.0585675184386426	ylcI	U00096.3		580251.0	580445.0	-	DUF3950 domain-containing protein YlcI	No COG annotation	A5A607	Op323
b0621	-0.1422589649896261	dcuC	U00096.3		654583.0	655968.0	-	anaerobic C4-dicarboxylate transporter DcuC	Inorganic ion transport and metabolism	P0ABP3	Op362	YeiE,Fnr,ArcA
b0715	-0.0735219370033506	abrB	U00096.3		746723.0	747769.0	-	putative regulator	Function unknown	P75747	Op406
b0781	-0.0722391247367308	moaA	U00096.3		817044.0	818033.0	+	GTP 3'%2C8'-cyclase	Coenzyme transport and metabolism	P30745	Op440	Fnr,CueR,ModE,CsrA,Molybdopterin
b0782	-0.0671903146298517	moaB	U00096.3		818055.0	818567.0	+	protein MoaB	Coenzyme transport and metabolism	P0AEZ9	Op440	Fnr,CueR,ModE,CsrA,Molybdopterin
b0783	-0.0627134348949279	moaC	U00096.3		818570.0	819055.0	+	cyclic pyranopterin monophosphate synthase	Coenzyme transport and metabolism	P0A738	Op440	Fnr,CueR,ModE,CsrA,Molybdopterin
b0784	-0.0595802265051812	moaD	U00096.3		819048.0	819293.0	+	molybdopterin synthase sulfur carrier subunit	Coenzyme transport and metabolism	P30748	Op440	Fnr,CueR,ModE,CsrA,Molybdopterin
b4705	0.0814585057070512	mntS	U00096.3		852869.0	852997.0	-	small protein MntS	No COG annotation	P0DKB3	Op463	RpoD,MntR
b0872	-0.0593347676505155	hcr	U00096.3		911182.0	912150.0	-	NADH oxidoreductase	Energy production and conversion	P75824	Op496	RpoE,NarP,NsrR,OxyR,NarL,Fnr
b0919	-0.0833662837958284	ycbJ	U00096.3		971752.0	972645.0	+	putative phosphotransferase YcbJ	Function unknown	P0AB03	Op529
b1109	0.0809327909531184	ndh	U00096.3		1166085.0	1167389.0	+	NADH:quinone oxidoreductase II	Energy production and conversion	P00393	Op632	RpoD,Fur,NsrR,ArcA,IHF,PdhR,Fis,Fnr
b1256	0.0745088857306272	ompW	U00096.3		1314020.0	1314658.0	+	outer membrane protein W	No COG annotation	P0A915	Op732	rybB,ArcA,Crp,NarL,Fnr,SoxS,Fur,micA
b1334	0.059822510594322	fnr	U00096.3		1398774.0	1399526.0	-	DNA-binding transcriptional dual regulator FNR	Transcription	P0A9E5	Op774	RpoD,Fur,ArcA,IHF,Fnr
b1352	-0.057461468362257	kilR	U00096.3		1418008.0	1418229.0	-	inhibitor of FtsZ	No COG annotation	P38393	Op786
b1541	0.0856337369642806	ydfZ	U00096.3		1629215.0	1629418.0	+	putative selenoprotein YdfZ	Function unknown	P64463	Op908	Fnr
b1587	-0.057016717732319	ynfE	U00096.3		1658069.0	1660495.0	+	putative selenate reductase YnfE	No COG annotation	P77374	Op941	RpoD,RpoS,NarL,Fnr,Nac
b4409	-0.0599711487560842	blr	U00096.3		1704551.0	1704676.0	+	beta-lactam resistance protein	No COG annotation	P56976	Op967	RpoS
b1673	-0.0620726698020805	ydhV	U00096.3		1751728.0	1753830.0	-	putative oxidoreductase YdhV	Energy production and conversion	P76192	Op997	YidZ,RpoS,NarL,NarP,Fnr
b1674	-0.108585703188834	ydhY	U00096.3		1753851.0	1754477.0	-	putative 4Fe-4S ferredoxin-like protein YdhY	Energy production and conversion	P0AAL6	Op997	RpoS,NarL,NarP,Fnr
b2181	-0.0571979952197051	yejG	U00096.3		2277893.0	2278237.0	-	protein YejG	Function unknown	P0AD21	Op1303	Nac,ArcA
b2298	-0.110270846300668	yfcC	U00096.3		2417081.0	2418601.0	+	putative transporter YfcC	Function unknown	P39263	Op1361	YeiE,ppGpp,ArgR,Lrp
b2468	-0.0682550633580789	aegA	U00096.3		2583546.0	2585525.0	-	putative oxidoreductase AegA	Energy production and conversion	P37127	Op1452	Crp
b2579	0.22063464633552	grcA	U00096.3		2716066.0	2716449.0	-	stress-induced alternate pyruvate formate-lyase subunit	Function unknown	P68066	Op1522	PdhR,RpoD,YfeD,YneJ,Fur,Crp,Fis,ArcA,Fnr
b2726	-0.0805303035526192	hypA	U00096.3		2850647.0	2850997.0	+	hydrogenase 3 nickel incorporation protein HypA	Function unknown	P0A700	Op1593	RpoN,NsrR,IHF,FhlA
b2727	-0.0799980662903097	hypB	U00096.3		2851001.0	2851873.0	+	hydrogenase isoenzymes nickel incorporation protein HypB	Transcription	P0AAN3	Op1593	RpoN,NsrR,IHF,FhlA,Fnr
b2728	-0.082817884726164	hypC	U00096.3		2851864.0	2852136.0	+	hydrogenase maturation factor HypC	Post-translational modification, protein turnover, and chaperones	P0AAM3	Op1593	RpoN,NsrR,IHF,FhlA,Fnr
b2729	-0.0708521263786451	hypD	U00096.3		2852136.0	2853257.0	+	Fe-(CN)2CO cofactor assembly scaffold protein HypD	Post-translational modification, protein turnover, and chaperones	P24192	Op1593	RpoN,NsrR,IHF,FhlA,Fnr
b2957	-0.089858221276333	ansB	U00096.3		3099682.0	3100728.0	-	L-asparaginase 2	Amino acid transport and metabolism	P00805	Op1730	RpoD,Fis,Crp,Fnr,Lrp,Nac
b2966	-0.0664049746506156	yqgA	U00096.3		3109553.0	3110260.0	+	DUF554 domain-containing protein YqgA	Function unknown	Q46831	Op1736
b4756	-0.0811643113361787	yqiD	U00096.3		3183381.0	3183551.0	-	protein YqiD	Function unknown	P0DPP7	Op1782
b3060	-0.1003121852293013	ttdR	U00096.3		3205324.0	3206256.0	-	DNA-binding transcriptional activator Dan	Transcription	P45463	Op1797	TtdR,GlaR
b3159	-0.0631059487104063	ubiV	U00096.3		3302489.0	3303367.0	+	ubiquinone biosynthesis protein UbiV	Post-translational modification, protein turnover, and chaperones	P45475	Op1855
b3211	-0.0638045454272164	yhcC	U00096.3		3353121.0	3354050.0	-	radical SAM family oxidoreductase YhcC	Function unknown	P0ADW6	Op1878	YihW,YahB,YjhI,YhjC,YiaU,YedW,ArgR,Nac
b3573	-0.0985537757593129	ysaA	U00096.3		3741109.0	3741582.0	-	putative electron transport protein YsaA	Energy production and conversion	P56256	Op2076
b3746	-0.0660367518585308	ravA	U00096.3		3929597.0	3931093.0	-	regulatory ATPase RavA	Function unknown	P31473	Op2170	RpoS,Fnr
b4039	0.0588560169613882	ubiC	U00096.3		4252506.0	4253003.0	+	chorismate lyase	Coenzyme transport and metabolism	P26602	Op2328	RpoD,YeiE,Fnr,IHF,NarL,ArcA
b4070	-0.1255335653689888	nrfA	U00096.3		4287764.0	4289200.0	+	cytochrome c552 nitrite reductase	Energy production and conversion	P0ABK9	Op2355	RpoD,FlhDC,ppGpp,IHF,NsrR,NarL,NarP,Fis,Fnr
b4071	-0.119369023061587	nrfB	U00096.3		4289245.0	4289811.0	+	periplasmic nitrite reductase penta-heme c-type cytochrome	Energy production and conversion	P0ABL1	Op2355	RpoD,FlhDC,IHF,NsrR,NarL,NarP,Fis,Fnr
b4072	-0.0822476214061729	nrfC	U00096.3		4289808.0	4290479.0	+	putative menaquinol-cytochrome c reductase 4Fe-4S subunit	Energy production and conversion	P0AAK7	Op2355	RpoD,FlhDC,IHF,NsrR,NarL,NarP,Fis,Fnr
b4073	-0.0756475964794586	nrfD	U00096.3		4290476.0	4291432.0	+	putative menaquinol-cytochrome c reductase subunit NrfD	Inorganic ion transport and metabolism	P32709	Op2355	RpoD,FlhDC,IHF,NsrR,NarL,NarP,Fis,Fnr
b4075	-0.0587072739712864	nrfF	U00096.3		4293163.0	4293546.0	+	putative formate-dependent nitrite reductase complex subunit NrfF	Inorganic ion transport and metabolism	P32711	Op2355	RpoD,FlhDC,IHF,NsrR,NarL,NarP,Fis,Fnr,Nac
b4123	-0.0694692882329819	dcuB	U00096.3		4347404.0	4348744.0	-	anaerobic C4-dicarboxylate transporter DcuB	No COG annotation	P0ABN9	Op2380	RpoD,YidZ,Fnr,NarL,Crp,DcuR,ArcA
b4128	-0.0982514969797377	ghoS	U00096.3		4352584.0	4352880.0	+	antitoxin of the GhoTS toxin-antitoxin system	No COG annotation	P0AF61	Op2383
b4559	-0.0910622393193688	ghoT	U00096.3		4352908.0	4353081.0	+	toxin of the GhoTS toxin-antitoxin system	No COG annotation	P64646	Op2383
b4715	-0.0612745314472725	ytiA	U00096.3		4563668.0	4563925.0	-	uncharacterized protein YtiA	No COG annotation	P0DN74	Op2504
b4335	-0.0576117573773696	yjiM	U00096.3		4564699.0	4565850.0	-	putative dehydratase subunit	Amino acid transport and metabolism	P39384	Op2505
b4364	-0.0677238850973878	yjjP	U00096.3		4602088.0	4602858.0	-	putative succinate exporter YjjP	No COG annotation	P0ADD5	Op2523	H-NS,GlaR
b4379	-0.0619080984493013	yjjW	U00096.3		4614680.0	4615543.0	-	putative glycyl-radical enzyme activating enzyme YjjW	Post-translational modification, protein turnover, and chaperones	P39409	Op2533
b4380	-0.063952130163539	yjjI	U00096.3		4615515.0	4617065.0	-	DUF3029 domain-containing protein YjjI	Nucleotide transport and metabolism	P37342	Op2534	YciT
