# Supplementary material for: Revealing transcriptomic responses in Escherichia coli during early antibiotic exposure
Source: mSystems. 2026 Mar 10;11(4):e01584-25. doi: 10.1128/msystems.01584-25 (PMC13098195; doi:10.1128/msystems.01584-25)
Supplement: Table S5 — Fnr-2 iModulon gene composition. [file msystems.01584-25-s0006.csv]

	gene_weight	gene_name	accession	old_locus_tag	start	end	strand	gene_product	COG	uniprot	operon	regulator
b4589	0.2422015512571609	ylcI	U00096.3		580251.0	580445.0	-	DUF3950 domain-containing protein YlcI	No COG annotation	A5A607	Op323
b0715	0.0534992015127966	abrB	U00096.3		746723.0	747769.0	-	putative regulator	Function unknown	P75747	Op406
b0836	0.1846109561427282	bssR	U00096.3		878248.0	878631.0	+	regulator of biofilm formation	Function unknown	P0AAY1	Op475
b0894	0.1166288912646794	dmsA	U00096.3		940959.0	943403.0	+	dimethyl sulfoxide reductase subunit A	Energy production and conversion	P18775	Op514	RpoD,YciT,Fis,ModE,IHF,NarL,Fnr
b0904	0.1348020938463906	focA	U00096.3		953609.0	954466.0	-	formate channel FocA	Inorganic ion transport and metabolism	P0AC23	Op521	RpoD,YqhC,ArcA,Crp,IHF,NarL,Fnr
b1223	0.1253070352627338	narK	U00096.3		1277957.0	1279348.0	+	nitrate:nitrite antiporter NarK	Inorganic ion transport and metabolism	P10903	Op711	RpoD,Fis,IHF,NarL,Fnr,Nac
b1224	0.0786441945996893	narG	U00096.3		1279864.0	1283607.0	+	nitrate reductase A subunit alpha	Energy production and conversion	P09152	Op712	RpoD,YcjW,RstA,Fis,IHF,NarL,Fnr
b1256	0.2198132439335844	ompW	U00096.3		1314020.0	1314658.0	+	outer membrane protein W	No COG annotation	P0A915	Op732	rybB,ArcA,Crp,NarL,Fnr,SoxS,Fur,micA
b1445	-0.0778146498842032	ortT	U00096.3		1517389.0	1517562.0	+	orphan toxin OrtT	Function unknown	P64453	Op846	Crp,Fnr,Nac
b1474	0.0871161422244712	fdnG	U00096.3		1547401.0	1550448.0	+	formate dehydrogenase N subunit alpha	No COG annotation	P24183	Op866	RpoD,NarP,NarL,Fnr
b1541	0.1718894394898023	ydfZ	U00096.3		1629215.0	1629418.0	+	putative selenoprotein YdfZ	Function unknown	P64463	Op908	Fnr
b4533	0.1504570418986587	ynfO	U00096.3		1636756.0	1636989.0	+	DUF3950 domain-containing protein YnfO	No COG annotation	Q2EES0	Op914
b1549	0.0483402878816712	ydfO	U00096.3		1637047.0	1637457.0	+	DUF1398 domain-containing protein YdfO	No COG annotation	P76156	Op914	ppGpp,Fnr
b1587	0.0861838744464151	ynfE	U00096.3		1658069.0	1660495.0	+	putative selenate reductase YnfE	No COG annotation	P77374	Op941	RpoD,RpoS,NarL,Fnr,Nac
b1593	0.2105962604854563	bidA	U00096.3		1666524.0	1667219.0	-	dethiobiotin synthetase BidA	Coenzyme transport and metabolism	P0A6E9	Op943	RpoD,RpoH,Crp,Mlc,Fnr,Nac
b1674	0.0507333523703752	ydhY	U00096.3		1753851.0	1754477.0	-	putative 4Fe-4S ferredoxin-like protein YdhY	Energy production and conversion	P0AAL6	Op997	RpoS,NarL,NarP,Fnr
b1750	0.1841063284258892	ydjX	U00096.3		1833401.0	1834111.0	+	DedA family protein YdjX	Function unknown	P76219	Op1041
b1751	0.1078099677378635	ydjY	U00096.3		1834116.0	1834793.0	+	4Fe-4S ferredoxin-type domain-containing protein YdjY	No COG annotation	P76220	Op1041
b1757	0.086051193501674	ynjE	U00096.3		1839467.0	1840774.0	+	molybdopterin synthase sulfurtransferase	Cell wall/membrane/envelope biogenesis	P78067	Op1042	ppGpp
b1906	0.117840197039368	yecH	U00096.3		1989251.0	1989490.0	-	DUF2492 domain-containing protein YecH	Function unknown	P46887	Op1150
b4582	0.0545322194588322	yoeA	U00096.3		2068635.0	2068940.0	+	TonB-dependent receptor plug domain-containing protein YoeA	No COG annotation		Op1196
b2110	0.0454027192904598	yehC	U00096.3		2190926.0	2191645.0	-	putative fimbrial chaperone YehC	Cell motility	P33342	Op1253
b2111	0.1068257904507072	yehD	U00096.3		2191680.0	2192222.0	-	putative fimbrial protein YehD	Cell motility	P33343	Op1253	GlaR
b2207	0.0873713999256942	napD	U00096.3		2302750.0	2303013.0	-	NapA signal peptide-binding chaperone NapD	Inorganic ion transport and metabolism	P0A9I5	Op1313	RpoD,FlhDC,ModE,IscR,NarP,NarL,Fnr
b2208	0.1131678589449834	napF	U00096.3		2303003.0	2303497.0	-	ferredoxin-type protein	Energy production and conversion	P0AAL0	Op1313	RpoD,FlhDC,ModE,IscR,NarP,NarL,Fnr,Lrp
b2298	0.0494615979718007	yfcC	U00096.3		2417081.0	2418601.0	+	putative transporter YfcC	Function unknown	P39263	Op1361	YeiE,ppGpp,ArgR,Lrp
b2343	0.0508827302952024	yfcZ	U00096.3		2460650.0	2460934.0	-	DUF406 domain-containing protein YfcZ	Function unknown	P0AD33	Op1383	Fnr,Lrp,ppGpp
b2531	-0.0854119356753689	iscR	U00096.3		2661643.0	2662131.0	-	DNA-binding transcriptional dual regulator IscR	Transcription	P0AGK8	Op1489	RpoD,ryhB,YidZ,IscR,fnrS
b2579	0.2088808052313857	grcA	U00096.3		2716066.0	2716449.0	-	stress-induced alternate pyruvate formate-lyase subunit	Function unknown	P68066	Op1522	PdhR,RpoD,YfeD,YneJ,Fur,Crp,Fis,ArcA,Fnr
b2726	0.0625724443539932	hypA	U00096.3		2850647.0	2850997.0	+	hydrogenase 3 nickel incorporation protein HypA	Function unknown	P0A700	Op1593	RpoN,NsrR,IHF,FhlA
b2727	0.0692783605471537	hypB	U00096.3		2851001.0	2851873.0	+	hydrogenase isoenzymes nickel incorporation protein HypB	Transcription	P0AAN3	Op1593	RpoN,NsrR,IHF,FhlA,Fnr
b2997	0.0604170037637662	hybO	U00096.3		3145143.0	3146261.0	-	hydrogenase 2 small subunit	Energy production and conversion	P69741	Op1753	RpoD,ryhB,ArcA,NarL
b4756	0.0933690964691827	yqiD	U00096.3		3183381.0	3183551.0	-	protein YqiD	Function unknown	P0DPP7	Op1782
b3060	0.1360363938384401	ttdR	U00096.3		3205324.0	3206256.0	-	DNA-binding transcriptional activator Dan	Transcription	P45463	Op1797	TtdR,GlaR
b3158	0.2537521101742133	ubiU	U00096.3		3301485.0	3302480.0	+	ubiquinone biosynthesis protein UbiU	Post-translational modification, protein turnover, and chaperones	P45527	Op1855	Nac
b3159	0.1044741522045558	ubiV	U00096.3		3302489.0	3303367.0	+	ubiquinone biosynthesis protein UbiV	Post-translational modification, protein turnover, and chaperones	P45475	Op1855
b3211	0.1084660901065263	yhcC	U00096.3		3353121.0	3354050.0	-	radical SAM family oxidoreductase YhcC	Function unknown	P0ADW6	Op1878	YihW,YahB,YjhI,YhjC,YiaU,YedW,ArgR,Nac
b3365	0.1466382069835974	nirB	U00096.3		3494011.0	3496554.0	+	nitrite reductase (NADH) large subunit	Energy production and conversion	P08201	Op1947	RpoD,Crp,Cra,IHF,NarL,NarP,Fis,H-NS,Fnr,ryhB
b3408	0.1067864750873708	feoA	U00096.3		3540163.0	3540390.0	+	ferrous iron transport protein A	Inorganic ion transport and metabolism	P0AEL3	Op1964	RpoD,Fur,Fnr,NagC,ArcA
b3476	0.2105283522107985	nikA	U00096.3		3613667.0	3615241.0	+	Ni(2(+)) ABC transporter periplasmic binding protein	Amino acid transport and metabolism	P33590	Op2006	RpoN,NarL,NikR,Fnr
b3477	0.0716453562608553	nikB	U00096.3		3615241.0	3616185.0	+	Ni(2(+)) ABC transporter membrane subunit NikB	Inorganic ion transport and metabolism	P33591	Op2006	RpoN,NarL,NikR,Fnr
b4128	0.0677367947254116	ghoS	U00096.3		4352584.0	4352880.0	+	antitoxin of the GhoTS toxin-antitoxin system	No COG annotation	P0AF61	Op2383
b4238	0.0849582381503479	nrdD	U00096.3		4460522.0	4462660.0	-	anaerobic ribonucleoside-triphosphate reductase	Nucleotide transport and metabolism	P28903	Op2448	RpoD,NrdR,H-NS,Fnr
b4380	0.1045140840846725	yjjI	U00096.3		4615515.0	4617065.0	-	DUF3029 domain-containing protein YjjI	Nucleotide transport and metabolism	P37342	Op2534	YciT
