# Supplementary material for: Revealing transcriptomic responses in Escherichia coli during early antibiotic exposure
Source: mSystems. 2026 Mar 10;11(4):e01584-25. doi: 10.1128/msystems.01584-25 (PMC13098195; doi:10.1128/msystems.01584-25)
Supplement: Table S6 — NarL-1 iModulon gene composition. [file msystems.01584-25-s0007.csv]

	gene_weight	gene_name	accession	old_locus_tag	start	end	strand	gene_product	COG	uniprot	operon	regulator
b0895	0.0956782396901811	dmsB	U00096.3		943414.0	944031.0	+	dimethyl sulfoxide reductase subunit B	Energy production and conversion	P18776	Op514	RpoD,Fis,ModE,IHF,NarL,Fnr
b0896	0.1108001389779623	dmsC	U00096.3		944033.0	944896.0	+	dimethyl sulfoxide reductase subunit C	Function unknown	P18777	Op514	RpoD,Fis,ModE,IHF,NarL,Fnr
b1223	0.1165536322336023	narK	U00096.3		1277957.0	1279348.0	+	nitrate:nitrite antiporter NarK	Inorganic ion transport and metabolism	P10903	Op711	RpoD,Fis,IHF,NarL,Fnr,Nac
b1224	0.0977096416618038	narG	U00096.3		1279864.0	1283607.0	+	nitrate reductase A subunit alpha	Energy production and conversion	P09152	Op712	RpoD,YcjW,RstA,Fis,IHF,NarL,Fnr
b1225	0.1622722979715159	narH	U00096.3		1283604.0	1285142.0	+	nitrate reductase A subunit beta	Energy production and conversion	P11349	Op712	RpoD,RstA,Fis,IHF,NarL,Fnr
b1226	0.1591102490247187	narJ	U00096.3		1285139.0	1285849.0	+	nitrate reductase 1 molybdenum cofactor assembly chaperone	Energy production and conversion	P0AF26	Op712	RpoD,RstA,Fis,IHF,NarL,Fnr
b1227	0.1493950037126561	narI	U00096.3		1285849.0	1286526.0	+	nitrate reductase A subunit gamma	Energy production and conversion	P11350	Op712	RpoD,RstA,Fis,IHF,NarL,Fnr
b2195	0.0781681377198883	ccmG	U00096.3		2292407.0	2292964.0	-	thiol:disulfide oxidoreductase CcmG	Post-translational modification, protein turnover, and chaperones	P0AA86	Op1313	RpoD,FlhDC,ModE,NarP,NarL,Fnr
b2196	0.0784875923743271	ccmF	U00096.3		2292961.0	2294904.0	-	holocytochrome c synthase CcmF component	Post-translational modification, protein turnover, and chaperones	P33927	Op1313	RpoD,FlhDC,ModE,NarP,NarL,Fnr
b2197	0.1094387327879994	ccmE	U00096.3		2294901.0	2295380.0	-	periplasmic heme chaperone	Post-translational modification, protein turnover, and chaperones	P69490	Op1313	RpoD,FlhDC,ModE,NarP,NarL,Fnr
b2198	0.1014368735010934	ccmD	U00096.3		2295377.0	2295586.0	-	cytochrome c maturation protein D	Intracellular trafficking, secretion, and vesicular transport	P0ABM5	Op1313	RpoD,FlhDC,ModE,NarP,NarL,Fnr
b2199	0.0943569532305746	ccmC	U00096.3		2295583.0	2296320.0	-	cytochrome c maturation protein C	Intracellular trafficking, secretion, and vesicular transport	P0ABM1	Op1313	RpoD,FlhDC,ModE,NarP,NarL,Fnr
b2200	0.0862392821162428	ccmB	U00096.3		2296362.0	2297024.0	-	cytochrome c maturation protein B	Post-translational modification, protein turnover, and chaperones	P0ABL8	Op1313	RpoD,FlhDC,ppGpp,ModE,NarP,NarL,Fnr,Nac
b2201	0.09619212460053	ccmA	U00096.3		2297021.0	2297644.0	-	cytochrome c maturation protein A	Post-translational modification, protein turnover, and chaperones	P33931	Op1313	RpoD,FlhDC,ModE,NarP,NarL,Fnr,Nac
b2202	0.1257773422686112	napC	U00096.3		2297657.0	2298259.0	-	periplasmic nitrate reductase cytochrome c protein	Energy production and conversion	P0ABL5	Op1313	RpoD,FlhDC,ModE,IscR,NarP,NarL,Fnr,Nac
b2203	0.2350504426475346	napB	U00096.3		2298269.0	2298718.0	-	periplasmic nitrate reductase cytochrome c550 protein	Energy production and conversion	P0ABL3	Op1313	RpoD,FlhDC,ModE,IscR,NarP,NarL,Fnr,Nac
b2204	0.2370703114140947	napH	U00096.3		2298715.0	2299578.0	-	ferredoxin-type protein NapH	Energy production and conversion	P33934	Op1313	RpoD,FlhDC,ModE,IscR,NarP,NarL,Fnr
b2205	0.2410466657835704	napG	U00096.3		2299565.0	2300260.0	-	ferredoxin-type protein NapG	No COG annotation	P0AAL3	Op1313	RpoD,FlhDC,ModE,IscR,NarP,NarL,Fnr
b2206	0.2077389031329404	napA	U00096.3		2300267.0	2302753.0	-	periplasmic nitrate reductase subunit NapA	Energy production and conversion	P33937	Op1313	RpoD,FlhDC,ModE,IscR,NarP,NarL,Fnr
b2207	0.1180072614772287	napD	U00096.3		2302750.0	2303013.0	-	NapA signal peptide-binding chaperone NapD	Inorganic ion transport and metabolism	P0A9I5	Op1313	RpoD,FlhDC,ModE,IscR,NarP,NarL,Fnr
b2208	0.1170080613007499	napF	U00096.3		2303003.0	2303497.0	-	ferredoxin-type protein	Energy production and conversion	P0AAL0	Op1313	RpoD,FlhDC,ModE,IscR,NarP,NarL,Fnr,Lrp
b3365	0.130827684066668	nirB	U00096.3		3494011.0	3496554.0	+	nitrite reductase (NADH) large subunit	Energy production and conversion	P08201	Op1947	RpoD,Crp,Cra,IHF,NarL,NarP,Fis,H-NS,Fnr,ryhB
b3366	0.181500575544767	nirD	U00096.3		3496551.0	3496877.0	+	nitrite reductase (NADH) small subunit	Inorganic ion transport and metabolism	P0A9I8	Op1947	RpoD,Crp,Cra,IHF,NarL,NarP,Fis,H-NS,Fnr
b3367	0.1956792013503534	nirC	U00096.3		3497003.0	3497809.0	+	nitrite transporter NirC	Inorganic ion transport and metabolism	P0AC26	Op1947	RpoD,Crp,Cra,IHF,NarL,NarP,Fis,H-NS,Fnr
b4070	0.1105962203170817	nrfA	U00096.3		4287764.0	4289200.0	+	cytochrome c552 nitrite reductase	Energy production and conversion	P0ABK9	Op2355	RpoD,FlhDC,ppGpp,IHF,NsrR,NarL,NarP,Fis,Fnr
b4071	0.1101649065689806	nrfB	U00096.3		4289245.0	4289811.0	+	periplasmic nitrite reductase penta-heme c-type cytochrome	Energy production and conversion	P0ABL1	Op2355	RpoD,FlhDC,IHF,NsrR,NarL,NarP,Fis,Fnr
b4072	0.1203860031899147	nrfC	U00096.3		4289808.0	4290479.0	+	putative menaquinol-cytochrome c reductase 4Fe-4S subunit	Energy production and conversion	P0AAK7	Op2355	RpoD,FlhDC,IHF,NsrR,NarL,NarP,Fis,Fnr
b4073	0.1274227235850374	nrfD	U00096.3		4290476.0	4291432.0	+	putative menaquinol-cytochrome c reductase subunit NrfD	Inorganic ion transport and metabolism	P32709	Op2355	RpoD,FlhDC,IHF,NsrR,NarL,NarP,Fis,Fnr
