# Supplementary material for: Revealing transcriptomic responses in Escherichia coli during early antibiotic exposure
Source: mSystems. 2026 Mar 10;11(4):e01584-25. doi: 10.1128/msystems.01584-25 (PMC13098195; doi:10.1128/msystems.01584-25)
Supplement: Table S7 — Crp-2 iModulon gene composition. [file msystems.01584-25-s0008.csv]

	gene_weight	gene_name	accession	old_locus_tag	start	end	strand	gene_product	COG	uniprot	operon	regulator
b0129	0.0966577963546068	yadI	U00096.3		144577.0	145017.0	+	putative PTS enzyme IIA component YadI	Carbohydrate transport and metabolism	P36881	Op61
b0306	0.075523872623797	ykgE	U00096.3		321608.0	322327.0	+	putative lactate utilization oxidoreductase YkgE	Energy production and conversion	P77252	Op168	YieP,Lrp,Nac
b0328	0.1364584317916292	yahN	U00096.3		345666.0	346337.0	-	putative amino acid exporter YahN	Amino acid transport and metabolism	P75693	Op182	Crp
b0380	0.070241380227518	yaiZ	U00096.3		399593.0	399805.0	+	DUF2754 domain-containing protein YaiZ	Function unknown	P0AAQ0	Op210	oxyS,Nac
b0445	0.1133076046687481	ybaE	U00096.3		465612.0	467312.0	-	uncharacterized protein YbaE	Function unknown	P46890	Op249
b0681	0.0699409705682342	chiP	U00096.3		708334.0	709740.0	+	chitooligosaccharide outer membrane channel	Cell wall/membrane/envelope biogenesis	P75733	Op389	Crp,NagC,ChiX
b0791	0.0855262253552148	ybhQ	U00096.3		824630.0	825040.0	+	inner membrane protein YbhQ	Function unknown	P0AAW5	Op444	Lrp
b1002	0.0681829609217225	agp	U00096.3		1065585.0	1066826.0	+	glucose-1-phosphatase	Function unknown	P19926	Op581	Crp,ppGpp
b1138	0.0823356893688171	ymfE	U00096.3		1197533.0	1198237.0	-	uncharacterized protein YmfE	No COG annotation	P75968	Op650
b1205	0.1056337590999022	ychH	U00096.3		1258791.0	1259069.0	+	stress-induced protein	Function unknown	P0AB49	Op698	RpoD,Crp,ppGpp
b1308	0.0576168788405093	pspE	U00096.3		1369689.0	1370003.0	+	thiosulfate sulfurtransferase PspE	Inorganic ion transport and metabolism	P23857	Op761	RpoN,IHF,PspF
b4525	0.0800558549730162	ymjC	U00096.3		1390680.0	1390862.0	-	putative uncharacterized protein YmjC	No COG annotation	Q2EER5	Op767	RpoH,PgrR
b1426	0.1094622788866607	ydcH	U00096.3		1498651.0	1498875.0	+	DUF465 domain-containing protein YdcH	Function unknown	P0ACW6	Op832
b1427	0.0686574791281959	rimL	U00096.3		1498938.0	1499477.0	+	ribosomal-protein-L12-serine N-acetyltransferase	Translation, ribosomal structure and biogenesis	P13857	Op833	YfeD
b1440	0.0607912190610685	ydcS	U00096.3		1511654.0	1512799.0	+	putative ABC transporter periplasmic binding protein/polyhydroxybutyrate synthase	Inorganic ion transport and metabolism	P76108	Op844	RpoS,Nac
b1513	0.0580971343399936	lsrA	U00096.3		1601490.0	1603025.0	+	Autoinducer-2 ABC transporter ATP binding subunit	Carbohydrate transport and metabolism	P77257	Op887	RpoS,Crp,LsrR
b1620	0.0610711442425838	malI	U00096.3		1698152.0	1699180.0	-	DNA-binding transcriptional repressor MalI	Transcription	P18811	Op963	RpoD,Crp,MalI,Nac
b1689	0.1385054748817726	ydiL	U00096.3		1770615.0	1770971.0	+	DUF1870 domain-containing protein YdiL	Function unknown	P76196	Op1006	Nac
b1770	0.0630578770157001	ydjF	U00096.3		1854096.0	1854854.0	-	putative DNA-binding transcriptional regulator YdjF	No COG annotation	P77721	Op1052	YdcR
b1799	0.067823259709646	dmlR	U00096.3		1880886.0	1881809.0	-	DNA-binding transcriptional regulator DmlR	Transcription	P76250	Op1075
b1976	0.0709570463019758	mtfA	U00096.3		2043651.0	2044448.0	+	Mlc titration factor	Function unknown	P76346	Op1185	Nac
b2146	0.0655421403262492	preT	U00096.3		2234033.0	2235271.0	+	dihydropyrimidine dehydrogenase (NAD(+)) subunit PreT	Energy production and conversion	P76440	Op1278	RpoD,Crp
b2151	0.1323084594073498	galS	U00096.3		2240628.0	2241668.0	-	DNA-binding transcriptional dual regulator GalS	Transcription	P25748	Op1280	RpoD,GalR,GalS,Crp
b2219	0.0994442186232067	atoS	U00096.3		2320043.0	2321869.0	+	sensor histidine kinase AtoS	Signal transduction mechanisms	Q06067	Op1323
b2398	0.0564589855084505	yfeC	U00096.3		2518467.0	2518811.0	+	DNA-binding transcriptional dual regulator YfeC	Replication, recombination and repair	P0AD37	Op1417
b2399	0.0711607185038841	yfeD	U00096.3		2518813.0	2519205.0	+	putative DNA-binding transcriptional regulator YfeD	Replication, recombination and repair	P27238	Op1417
b2426	0.0702678609926588	ucpA	U00096.3		2543832.0	2544623.0	-	oxidoreductase UcpA	Lipid transport and metabolism	P37440	Op1432	YbcM
b2597	0.1025017842548106	raiA	U00096.3		2737154.0	2737495.0	+	ribosome-associated inhibitor A	Translation, ribosomal structure and biogenesis	P0AD49	Op1535	RpoH,Crp,ppGpp
b2801	0.0992876485421567	fucP	U00096.3		2934235.0	2935551.0	+	L-fucose:H(+) symporter	Inorganic ion transport and metabolism	P11551	Op1634	RpoD,FucR,Crp,spf
b2869	0.0924496814034111	ygeV	U00096.3		3004008.0	3005786.0	-	putative sigma(54)-dependent transcriptional regulator YgeV	Transcription	Q46802	Op1673
b2876	0.14615206472385	yqeC	U00096.3		3014287.0	3015057.0	-	uncharacterized protein YqeC	Cell wall/membrane/envelope biogenesis	Q46809	Op1680
b2877	0.0996493407302739	mocA	U00096.3		3015160.0	3015738.0	+	molybdenum cofactor cytidylyltransferase	Function unknown	Q46810	Op1681
b2980	0.0615213399520404	glcC	U00096.3		3128272.0	3129036.0	+	DNA-binding transcriptional dual regulator GlcC	Transcription	P0ACL5	Op1744	RpoD,Crp,Fis,Cra,GlcC,ArcA
b3001	0.0746445101587731	gpr	U00096.3		3147897.0	3148937.0	+	L-glyceraldehyde 3-phosphate reductase	Energy production and conversion	Q46851	Op1756
b3087	0.0682377305639548	ygjR	U00096.3		3237311.0	3238297.0	+	putative oxidoreductase YgjR	Function unknown	P42599	Op1816	ppGpp
b3118	0.1155572613412913	tdcA	U00096.3		3266127.0	3267065.0	-	DNA-binding transcriptional activator TdcA	Transcription	P0ACQ7	Op1833	Fnr,Crp,ppGpp,IHF,TdcA,TdcR,Nac
b3383	0.0763285027566128	yhfZ	U00096.3		3511439.0	3512344.0	-	putative DNA-binding transcriptional regulator YhfZ	Transcription	P45552	Op1951	ppGpp,Nac
b3418	0.0640148966883502	malT	U00096.3		3553085.0	3555790.0	+	DNA-binding transcriptional activator MalT	Transcription	P06993	Op1970	RpoD,YidZ,Mlc,Lrp,Crp
b3547	0.0639183791606395	yhjX	U00096.3		3710799.0	3712007.0	-	putative transporter YhjX	Inorganic ion transport and metabolism	P37662	Op2052	RpoD,YdhB,PyrR
b3674	0.0810021568404175	yidF	U00096.3		3855114.0	3855611.0	-	uncharacterized protein YidF	Transcription	P31443	Op2134
b3749	0.060331853715706	rbsA	U00096.3		3933778.0	3935283.0	+	ribose ABC transporter ATP binding subunit	Inorganic ion transport and metabolism	P04983	Op2172	RpoD,YciT,YeiE,YbiH,Crp,ppGpp,RbsR,dsrA
b3872	0.063017441554897	yihL	U00096.3		4060447.0	4061157.0	+	putative DNA-binding transcriptional regulator YihL	Transcription	P0ACM9	Op2232	YihL,Nac
b3905	0.088418580263296	rhaS	U00096.3		4097736.0	4098572.0	+	DNA-binding transcriptional activator RhaS	Transcription	P09377	Op2249	RpoD,RpoS,Crp,RhaR,RhaS
b3906	0.0983330528134189	rhaR	U00096.3		4098646.0	4099494.0	+	DNA-binding transcriptional activator RhaR	Transcription	P09378	Op2249	RpoD,RpoS,Crp,RhaR,RhaS
b4089	0.0894827481673873	alsR	U00096.3		4312101.0	4312991.0	-	DNA-binding transcriptional repressor AlsR	Transcription	P0ACS7	Op2363	RpoD,AlsR
b4118	0.1494511009510374	melR	U00096.3		4340720.0	4341628.0	-	DNA-binding transcriptional dual regulator MelR	Transcription	P0ACH8	Op2377	RpoD,Crp,MelR
b4139	0.0735531253903349	aspA	U00096.3		4366891.0	4368327.0	-	aspartate ammonia-lyase	Amino acid transport and metabolism	P0AC38	Op2390	RpoD,Fnr,Crp,NarL,DcuR,Lrp
b4188	0.0913687483486442	yjfN	U00096.3		4416017.0	4416292.0	-	protease activator YjfN	Function unknown	P0AF82	Op2417	CpxR
b4189	0.1068915558604096	bsmA	U00096.3		4416441.0	4416770.0	-	DUF1471 domain-containing putative lipoprotein BsmA	Function unknown	P39297	Op2418	YciT,RpoS
b4305	0.05657118187295	sgcX	U00096.3		4530530.0	4531651.0	-	putative endoglucanase with Zn-dependent exopeptidase domain	Carbohydrate transport and metabolism	P39366	Op2486	Crp,SlyA
b4357	0.1549852930990522	lgoR	U00096.3		4594937.0	4595851.0	-	putative DNA-binding transcriptional regulator LgoR	Transcription	P39399	Op2519	RpoE,Crp,UxuR,ExuR
b4567	-0.074770346180326	yjjZ	U00096.3		4605804.0	4606040.0	+	DUF1435 domain-containing protein YjjZ	Function unknown	P55914	Op2526	RpoD,ppGpp,OxyR,Fur
